# Supplementary material for: Structure and Function of Intra–Annual Density Fluctuations: Mind the Gaps
Source: Front Plant Sci. 2016 May 6;7:595. doi: 10.3389/fpls.2016.00595 (PMC4858752; doi:10.3389/fpls.2016.00595)
Supplement: Supplementary file 1 [file Table1.XLSX]

## Sheet: catalogue FPS
Location	Country	Species	Altitude (m)	Longitude (°E)	Latitude (°N)	Trees (n)	Samples (n)	Tree rings (n)	Time span	Contact	e-mail	Reference
Asco - Corsica	FRANCE	PINI	1600	8.92	42.4	38	86	19463	1135 - 2009	Achim Brauning	achim.braeuning@fau.de	a
Asinao - Corsica	FRANCE	PINI	1375	9.22	41.83	25	46	9168	1448 - 2009	Achim Brauning		a
Col de Bavella - Corsica	FRANCE	PINI	1300	9.24	41.78	16	28	7569	1432 - 2007	Achim Brauning		a
Cannereccia - Corsica	FRANCE	PINI	1500	9.16	42.06	21	64	11580	1442 - 2009	Achim Brauning		a
Capannelle - Corsica	FRANCE	PINI	1600	9.16	42.08	14	31	6851	1594 - 2009	Achim Brauning		a
Pinerole - Corsica	FRANCE	PINI	1620	9.08	42.32	26	59	9085	1457 - 2009	Achim Brauning		a
Forest-steppe Central Siberia	RUSSIA	LASY	490	89.4545	54.484	15	15	3026	1756 - 2002	Alexander Kirdyanov	kirdyanov@ksc.krasn.ru
Castelporziano	ITALY	PIPN	10	12.4016	41.7403	21	21	2174	1897 - 2003	Alfredo Di Filippo	difilippo@unitus.it	b
Duna Feniglia	ITALY	PIPN	10	11.2223	42.4425	14	14	956	1924 - 2003	Alfredo Di Filippo		b
Alcácer do Sal	PORTUGAL	PIPN	160	-8.52	38.1	25	50	2854	1896 - 2003	Cristina Nabais	crnabais@bot.uc.pt	c,d
Mértola	PORTUGAL	PIPN	190	-7.49	37.71	7	14	799	1917 - 2002	Cristina Nabais		c,d
Serpa	PORTUGAL	PIPN	210	-7.5	37.9	5	10	578	1929 - 2002	Cristina Nabais		c,d
Portel	PORTUGAL	PIPN	270	-7.73	38.25	5	10	533	1939 - 2002	Cristina Nabais		c,d
Leiria (old)	PORTUGAL	PIPI	33	-8.99	39.76	40	80	5213	1818 - 2006	Cristina Nabais		d,e,f
Serra de Estrela	PORTUGAL	PIPI	1050	-7.55	40.38	26	56	4711	1907 - 2010	Cristina Nabais		d
Geres	PORTUGAL	PIPI	1500	-8	42	18	36	2756	1907 - 2007	Cristina Nabais		d
Tocha	PORTUGAL	PIPI	16	-8.8	40.33	60	120	5634	1953 - 2008	Cristina Nabais		d,g,h
Isolo D'Elba	ITALY	ARUN	420	10.2	42.7667	10	10	337	1968 - 2006	Giovanna Battipaglia	giovanna.battipaglia@unina2.it	i
Isolo D'Elba	ITALY	ARUN	460	10.1833	42.7667	9	9	106	1994 - 2006	Giovanna Battipaglia		i
Isolo D'Elba	ITALY	ERAR	420	10.2	42.7667	8	8	282	1967 - 2006	Giovanna Battipaglia		j
Isolo D'Elba	ITALY	PIPI	420	10.2	42.7667	8	8	327	1964 - 2007	Giovanna Battipaglia
Isolo D'Elba	ITALY	PIPI	460	10.1833	42.7667	9	9	338	1962 - 2007	Giovanna Battipaglia
Isolo D'Elba	ITALY	QUIL	460	10.1833	42.7667	9	9	110	1993 - 2006	Giovanna Battipaglia
Isolo D'Elba	ITALY	QUIL	420	10.2	42.7667	8	8	193	1975 - 2006	Giovanna Battipaglia
Dekani	SLOVENIA	PIHA	109	13.8065	45.5534	10	19	658	1964 - 2003	Katarina Cufar	Katarina.Cufar@bf.uni-lj.si	k
Krkavce	SLOVENIA	PIHA	136	13.6927	45.4628	15	30	1603	1920 - 2003	Katarina Cufar		k
Mynary forest district	POLAND	LADE	60	19.9058	54.2225	21	37	607	1988 - 2006	Marcin Klisz	m.klisz@ibles.waw.pl
Mynary forest district	POLAND	LADE	60	19.9058	54.2225	29	47	719	1989 - 2006	Marcin Klisz
Mynary forest district	POLAND	LADE	60	19.9058	54.2225	31	51	837	1988 - 2006	Marcin Klisz
Mynary forest district	POLAND	LADE	60	19.9058	54.2225	25	45	707	1988 - 2006	Marcin Klisz
Mynary forest district	POLAND	LADE	60	19.9058	54.2225	20	26	412	1989 - 2006	Marcin Klisz
Mynary forest district	POLAND	LADE	60	19.9058	54.2225	27	42	663	1988 - 2006	Marcin Klisz
Mynary forest district	POLAND	LADE	60	19.9058	54.2225	19	31	481	1989 - 2006	Marcin Klisz
Mynary forest district	POLAND	LADE	60	19.9058	54.2225	19	35	562	1988 - 2006	Marcin Klisz
Zaporowo forest district	POLAND	LADE	9	19.8503	54.4081	25	46	704	1989 - 2006	Marcin Klisz
Zaporowo forest district	POLAND	LADE	9	19.8503	54.4081	26	42	603	1989 - 2006	Marcin Klisz
Zaporowo forest district	POLAND	LADE	9	19.8503	54.4081	27	42	604	1988 - 2006	Marcin Klisz
Zaporowo forest district	POLAND	LADE	9	19.8503	54.4081	22	33	469	1988 - 2006	Marcin Klisz
Zaporowo forest district	POLAND	LADE	9	19.8503	54.4081	25	43	659	1988 - 2006	Marcin Klisz
Zaporowo forest district	POLAND	LADE	9	19.8503	54.4081	26	42	647	1989 - 2006	Marcin Klisz
Zaporowo forest district	POLAND	LADE	9	19.8503	54.4081	21	29	437	1989 - 2006	Marcin Klisz
Zaporowo forest district	POLAND	LADE	9	19.8503	54.4081	28	53	815	1988 - 2006	Marcin Klisz
Lubartów forest district	POLAND	QURO	158	22.8857	51.4073	18	18	1827	1886 - 2009	Marcin Koprowski	koper@umk.pl
Tuchola forest district	POLAND	PIAB	143	17.8573	53.5537	8	11	796	1911 - 2005	Marcin Koprowski
Alcoy	SPAIN	PIHA	674	-0.3576	38.6805	15	30	3760	1852 - 2000	Martin de Luis	mdla@unizar.es	d,l
Alloza	SPAIN	PIHA	595	-0.565283	40.9788	15	31	2878	1888 - 2006	Martin de Luis		d,l
Ayerbe	SPAIN	PIHA	924	-0.84425	42.325	17	33	1377	1946 - 2006	Martin de Luis		d,l
Biar	SPAIN	PIHA	806	-0.770133	38.6188	15	29	1771	1927 - 2000	Martin de Luis		d,l
Alcubierre	SPAIN	PIHA	738	-0.499917	41.7451	22	36	2371	1800 - 2006	Martin de Luis		d,l
Caspe	SPAIN	PIHA	166	0.073323	41.2883	15	28	3514	1845 - 2006	Martin de Luis		d,l
Cartagena	SPAIN	PIHA	116	-1.0107	37.6081	15	27	2039	1915 - 2007	Martin de Luis		d,l
Chiprana	SPAIN	PIHA	160	-0.092	41.244	10	10	940	1900 - 2003	Martin de Luis		d,l
Crevillente	SPAIN	PIHA	285	-0.771111	38.2856	12	43	3456	1832 - 2000	Martin de Luis		d,l
Daroca	SPAIN	PIHA	937	-1.41392	41.1392	14	28	991	1934 - 2006	Martin de Luis		d,l
Daroca	SPAIN	PIPN	937	-1.41392	41.1392	15	31	2962	1894 - 2007	Martin de Luis		d
PN Despenaperros	SPAIN	PIPI	600	-3.51393	38.3747	10	20	875	1964 - 2012	Martin de Luis		d
Ejea-Bardenas	SPAIN	PIHA	365	-1.396	42.173	9	9	571	1909 - 2003	Martin de Luis		d,l
Estopinan del Castillo	SPAIN	PIHA	502	0.60725	41.9711	14	27	1044	1964 - 2006	Martin de Luis		d,l
Font de la Figuera	SPAIN	PIHA	680	-0.930654	38.8254	14	28	1498	1946 - 2011	Martin de Luis		d,l
Font Roja	SPAIN	PIHA	1022	-0.538611	38.6667	14	24	1936	1864 - 2005	Martin de Luis		d,l
Fraga	SPAIN	PIHA	340	0.318988	41.4692	14	29	3702	1844 - 2006	Martin de Luis		d,l
Fuensanta	SPAIN	PIHA	138	-1.12037	37.9375	14	26	2094	1902 - 2007	Martin de Luis		d,l
Gilet2	SPAIN	PIHA	140	-0.307349	39.671	14	26	1737	1899 - 2011	Martin de Luis		d,l
Gilet1	SPAIN	PIHA	175	-0.346767	39.6688	14	26	2235	1892 - 2006	Martin de Luis		d,l
El Grado	SPAIN	PIHA	168	0.203267	42.162	15	30	1505	1946 - 2006	Martin de Luis		d,l
Guardamar	SPAIN	PIHA	15	-0.653133	38.1006	11	39	2377	1912 - 2000	Martin de Luis		d,l
Guardamar	SPAIN	PIPN	15	-0.653133	38.1006	14	27	2114	1914 - 2003	Martin de Luis		d
Jalance	SPAIN	PIHA	571	-1.15417	39.19	22	49	4308	1863 - 2004	Martin de Luis		d,l
Javea	SPAIN	PIHA	96	0.189444	38.7278	15	60	3433	1924 - 2000	Martin de Luis		d,l
Maigmo N	SPAIN	PIHA	845	-0.6383	38.5172	35	70	4932	1867 - 2009	Martin de Luis		d,l
Maigmo S	SPAIN	PIHA	762	-0.6041	38.505	23	39	2692	1901 - 2009	Martin de Luis		d,l
Montes de Malaga	SPAIN	PIHA	135	-4.41817	36.7639	13	26	1303	1956 - 2012	Martin de Luis		d
Montes de Malaga	SPAIN	PIPN	135	-4.41817	36.7639	9	17	1814	1888 - 2012	Martin de Luis		d
Montanejos	SPAIN	PIHA	569	-0.536389	40.0569	16	31	1223	1955 - 2001	Martin de Luis		d,l
Oliete	SPAIN	PIHA	530	-0.692083	40.9901	15	28	1049	1960 - 2006	Martin de Luis		d,l
Oropesa	SPAIN	PIHA	1	0.120278	40.0639	15	30	2022	1921 - 2003	Martin de Luis		d,l
Binissalem - Mallorca	SPAIN	PIHA	120	2.85822	39.6855	13	26	2187	1914 - 2011	Martin de Luis		d,l
Caimari - Mallorca	SPAIN	PIHA	386	2.89113	39.7904	13	26	2031	1888 - 2011	Martin de Luis		d,l
Cap Salines - Mallorca	SPAIN	PIHA	14	3.05369	39.2665	12	23	2336	1890 - 2011	Martin de Luis		d,l
PN Cazorla	SPAIN	PIHA	1030	-2.72031	38.3622	15	28	1644	1944 - 2012	Martin de Luis		d
PN Cazorla	SPAIN	PIPI	1050	-2.71621	38.3618	10	20	1970	1870 - 2012	Martin de Luis		d
Puerto de Ragudo	SPAIN	PIHA	959	-0.649419	39.9727	15	29	1266	1964 - 2011	Martin de Luis		d,l
Rubielos Altos	SPAIN	PIPN	800	-2.04669	39.4803	12	23	1346	1930 - 2012	Martin de Luis		d
Requena	SPAIN	PIHA	721	-1.1986	39.4699	15	31	3858	1789 - 2003	Martin de Luis		d,l
PN Sierra de Huetor	SPAIN	PIHA	1120	-3.54366	37.2729	15	30	1180	1965 - 2012	Martin de Luis		d,l
PN Sierra de Huetor	SPAIN	PIPI	1300	-3.48779	37.2533	11	21	1341	1942 - 2012	Martin de Luis		d
Sierra Espuña	SPAIN	PIHA	846	-1.52278	37.8566	16	29	2670	1894 - 2007	Martin de Luis		d,l
Villanueva de Gallego	SPAIN	PIHA	452	-0.9093	41.882	15	29	2597	1878 - 2006	Martin de Luis		d,l
Zorita	SPAIN	PIHA	857	-0.110833	40.7405	15	30	2725	1832 - 2001	Martin de Luis		d,l
Wien Knödelhütte	AUSTRIA	ABSP	370	16.2398	48.2173	174	328	9406	1977 - 2011	Michael Grabner	michael.grabner@boku.ac.at	m
Mannersdorf am Leithagebirge	AUSTRIA	LAHY	200	16.6187	47.9878	159	162	2524	1992 - 2010	Michael Grabner		n
NP Pirin (villa)	BULGARIA	PISY	1150	23.4695	41.8115	9	9	494	1953 - 2013	Nikolay Zafirov	niki.zafirov@gmail.com	o
Svoge (67 z)	BULGARIA	PINI	975	23.35	43.1377	12	12	798	1941 - 2013	Nikolay Zafirov		p
Svoge (67 k)	BULGARIA	PISY	975	23.35	43.1393	12	12	692	1941 - 2013	Nikolay Zafirov		p
Svoge (416 sch1)	BULGARIA	PINI	650	23.2794	42.9914	6	6	522	1924 - 2014	Nikolay Zafirov		p
Svoge (416 sch1)	BULGARIA	PISY	650	23.2794	42.9914	9	9	785	1919 - 2014	Nikolay Zafirov		p
Monte Aloia	SPAIN	PIPI	530	-8.68333	42.0833	21	21	663	1967 - 2006	Vicente Rozas	vicenterozas@gmail.com	d,q
A Barrela	SPAIN	PIPI	620	-7.85	42.5333	23	23	884	1967 - 2006	Vicente Rozas		d,q
A Capelada	SPAIN	PIPI	340	-7.98333	43.6667	22	22	852	1967 - 2006	Vicente Rozas		d,q
Illa de Cortegada	SPAIN	PIPI	20	-8.78333	42.6167	22	22	825	1967 - 2004	Vicente Rozas		d,q
Monte Insua	SPAIN	PIPI	10	-9.15	43.1333	14	14	484	1967 - 2006	Vicente Rozas		d,q
Marco da Curra	SPAIN	PIPI	590	-7.88333	43.3667	19	19	760	1967 - 2006	Vicente Rozas		d,q
Muros	SPAIN	PIPI	155	-9.06667	42.8	21	21	839	1967 - 2006	Vicente Rozas		d,q
Trabada	SPAIN	PIPI	640	-7.21667	43.4167	23	23	915	1967 - 2006	Vicente Rozas		d,q
Verin	SPAIN	PIPI	855	-7.55	42.0667	23	23	885	1967 - 2006	Vicente Rozas		d,q
Vigo	SPAIN	PIPI	365	-8.65	42.2	19	19	742	1967 - 2006	Vicente Rozas		d,q
a) Szymczak et al.,2014
b) Piraino et al., 2013
c) Campelo et al., 2007
d) Zalloni et al., 2016
e) Vieira et al., 2009
f) Vieira et al., 2010
g) Campelo et al., 2013
h) Campelo et al., 2015
i) Battipaglia et al, 2010
j) Battipaglia et al., 2014
k) Novak et al., 2013_TREES
l) Novak et al., 2013_IAWA
m) George et a.,l 2015
n) Karanitsch Ackerl et al., 2012
o) Mirtchev and Zafirov, 2014a
p) Mirtchev and Zafirov, 2014b
q) Rozas et al., 2011
